# Supplementary material for: Tumor Biomarkers for the Prediction of Distant Metastasis in Head and Neck Squamous Cell Carcinoma
Source: Cancers (Basel). 2020 Apr 9;12(4):922. doi: 10.3390/cancers12040922 (PMC7225924; doi:10.3390/cancers12040922)
Supplement: Supplementary file 1 [file cancers-12-00922-s001.zip]

Archive with 5 entries (4 files):
- cancers-766464-supplementary-final 2/
- cancers-766464-supplementary-final 2/Supplementary-Figures and tables_rev2.docx
- cancers-766464-supplementary-final 2/supplementary_Table S2.xlsx
- cancers-766464-supplementary-final 2/supplementary_Table S3.xlsx
- cancers-766464-supplementary-final 2/Supplementary_Table S6.xlsx
