# Supplementary material for: Tumor Biomarkers for the Prediction of Distant Metastasis in Head and Neck Squamous Cell Carcinoma
Source: Cancers (Basel). 2020 Apr 9;12(4):922. doi: 10.3390/cancers12040922 (PMC7225924; doi:10.3390/cancers12040922)
Supplement: Supplementary file 1 [file cancers-12-00922-s001.zip › cancers-766464-supplementary-final 2/supplementary_Table S2.xlsx]

## Sheet: T-with vs T-without
EntrezGene	GeneSymbol	GeneName	Modulation	AUC	OVL
135932	TMEM139	transmembrane protein 139(TMEM139)	up	0.943	0.219
441308	OR4F21	olfactory receptor family 4 subfamily F member 21(OR4F21)	up	0.923	0.207
5620	PRM2	protamine 2(PRM2)	up	0.92	0.233
1446	CSN1S1	casein alpha s1(CSN1S1)	up	0.915	0.255
9543	IGDCC3	immunoglobulin superfamily DCC subclass member 3(IGDCC3)	up	0.897	0.307
254958	REXO1L1	REX1, RNA exonuclease 1 homolog-like 1, pseudogene(REXO1L1P)	up	0.895	0.278
22999	RIMS1	regulating synaptic membrane exocytosis 1(RIMS1)	up	0.892	0.341
9573	GDF3	growth differentiation factor 3(GDF3)	up	0.892	0.295
353333	KRTAP10-10	keratin associated protein 10-10(KRTAP10-10)	up	0.89	0.332
128861	C20orf71	BPI fold containing family A member 3(BPIFA3)	up	0.888	0.318
348808	NCRNA00119	NPHP3 antisense RNA 1(NPHP3-AS1)	up	0.885	0.314
55898	UNC45A	unc-45 myosin chaperone A(UNC45A)	up	0.885	0.366
1548	CYP2A6	cytochrome P450 family 2 subfamily A member 6(CYP2A6)	up	0.882	0.292
401040	FLJ45964	uncharacterized LOC401040(LOC401040)	up	0.882	0.295
26231	LRRC29	leucine rich repeat containing 29(LRRC29)	up	0.878	0.292
440570	LOC440570	uncharacterized LOC440570(LOC440570)	up	0.878	0.341
146177	VWA3A	von Willebrand factor A domain containing 3A(VWA3A)	up	0.877	0.284
79674	VEPH1	ventricular zone expressed PH domain containing 1(VEPH1)	up	0.877	0.286
5956	OPN1LW	opsin 1 (cone pigments), long-wave-sensitive(OPN1LW)	up	0.877	0.245
10893	MMP24	matrix metallopeptidase 24(MMP24)	up	0.872	0.322
338761	C1QL4	complement C1q like 4(C1QL4)	up	0.872	0.351
4036	LRP2	LDL receptor related protein 2(LRP2)	up	0.872	0.336
57497	LRFN2	leucine rich repeat and fibronectin type III domain containing 2(LRFN2)	up	0.87	0.287
6847	SYCP1	synaptonemal complex protein 1(SYCP1)	up	0.867	0.324
150082	LCA5L	LCA5L, lebercilin like(LCA5L)	up	0.865	0.3
89792	GAL3ST3	galactose-3-O-sulfotransferase 3(GAL3ST3)	up	0.865	0.293
3273	HRG	histidine rich glycoprotein(HRG)	up	0.863	0.257
124857	WFIKKN2	WAP, follistatin/kazal, immunoglobulin, kunitz and netrin domain containing 2(WFIKKN2)	up	0.863	0.305
389874	ZCCHC13	zinc finger CCHC-type containing 13(ZCCHC13)	up	0.862	0.258
644591	PPIAL4G	peptidylprolyl isomerase A like 4G(PPIAL4G)	up	0.862	0.36
9856	KIAA0319	KIAA0319(KIAA0319)	up	0.862	0.282
63827	BCAN	brevican(BCAN)	up	0.86	0.202
201516	ZSCAN4	zinc finger and SCAN domain containing 4(ZSCAN4)	up	0.858	0.353
441956	LOC441956	#N/A	up	0.857	0.349
146853	C17orf50	chromosome 17 open reading frame 50(C17orf50)	up	0.855	0.36
283159	OR8D1	olfactory receptor family 8 subfamily D member 1(OR8D1)	up	0.855	0.362
285679	C5orf60	chromosome 5 open reading frame 60(C5orf60)	up	0.855	0.324
28954	REM1	RRAD and GEM like GTPase 1(REM1)	up	0.855	0.373
140881	DEFB129	defensin beta 129(DEFB129)	up	0.853	0.344
219578	ZNF804B	zinc finger protein 804B(ZNF804B)	up	0.852	0.346
26582	DUX3	double homeobox 3(DUX3)	up	0.852	0.361
27198	GPR81	hydroxycarboxylic acid receptor 1(HCAR1)	up	0.852	0.28
3810	KIR2DS5	killer cell immunoglobulin like receptor, two Ig domains and short cytoplasmic tail 5(KIR2DS5)	up	0.852	0.352
54490	UGT2B28	UDP glucuronosyltransferase family 2 member B28(UGT2B28)	up	0.852	0.369
7379	UPK2	uroplakin 2(UPK2)	up	0.852	0.306
117177	RAB3IP	RAB3A interacting protein(RAB3IP)	up	0.85	0.308
151871	DPPA2	developmental pluripotency associated 2(DPPA2)	up	0.85	0.324
51224	TCEB3B	transcription elongation factor B subunit 3B(TCEB3B)	up	0.85	0.358
55586	MIOX	myo-inositol oxygenase(MIOX)	up	0.85	0.349
9962	SLC23A2	solute carrier family 23 member 2(SLC23A2)	up	0.848	0.342
3626	INHBC	inhibin beta C subunit(INHBC)	up	0.847	0.374
399697	CTXN2	cortexin 2(CTXN2)	up	0.847	0.292
96626	LIMS3	LIM zinc finger domain containing 3(LIMS3)	up	0.847	0.394
22798	LAMB4	laminin subunit beta 4(LAMB4)	up	0.845	0.394
1443	CSH2	chorionic somatomammotropin hormone 2(CSH2)	up	0.843	0.379
390212	GPR152	G protein-coupled receptor 152(GPR152)	up	0.843	0.371
6490	SILV	premelanosome protein(PMEL)	up	0.843	0.342
2913	GRM3	glutamate metabotropic receptor 3(GRM3)	up	0.842	0.287
83853	ROPN1L	rhophilin associated tail protein 1 like(ROPN1L)	up	0.842	0.347
84677	DSCR8	Down syndrome critical region 8(DSCR8)	up	0.842	0.286
4640	MYO1A	myosin IA(MYO1A)	up	0.84	0.347
745	C11orf9	myelin regulatory factor(MYRF)	up	0.84	0.385
815	CAMK2A	calcium/calmodulin dependent protein kinase II alpha(CAMK2A)	up	0.84	0.353
401410	LOC401410	uncharacterized LOC401410(LOC401410)	up	0.838	0.342
100130264	LOC100130264	uncharacterized LOC100130264(LOC100130264)	up	0.838	0.385
26247	OR2L1P	olfactory receptor family 2 subfamily L member 1 pseudogene(OR2L1P)	up	0.838	0.357
100302173	MIR1978	#N/A	up	0.836	0.266
116933	CLRN1OS	CLRN1 antisense RNA 1(CLRN1-AS1)	up	0.835	0.386
285966	FAM115C	TRPM8 channel associated factor 2(TCAF2)	up	0.835	0.318
3640	INSL3	insulin like 3(INSL3)	up	0.835	0.346
389015	SLC9A4	solute carrier family 9 member A4(SLC9A4)	up	0.835	0.3
729233	PRR20B	proline rich 20B(PRR20B)	up	0.835	0.393
123876	LOC123876	acyl-CoA synthetase medium-chain family member 2A(ACSM2A)	up	0.833	0.4
9152	SLC6A5	solute carrier family 6 member 5(SLC6A5)	up	0.832	0.388
139135	PASD1	PAS domain containing 1(PASD1)	up	0.83	0.324
284467	FAM19A3	family with sequence similarity 19 member A3, C-C motif chemokine like(FAM19A3)	up	0.83	0.371
376412	RNF126P1	ring finger protein 126 pseudogene 1(RNF126P1)	up	0.83	0.316
4435	CITED1	Cbp/p300 interacting transactivator with Glu/Asp rich carboxy-terminal domain 1(CITED1)	up	0.83	0.289
51807	TUBA8	tubulin alpha 8(TUBA8)	up	0.83	0.39
9075	CLDN2	claudin 2(CLDN2)	up	0.83	0.347
147199	SCGB1C1	secretoglobin family 1C member 1(SCGB1C1)	up	0.828	0.32
387273	KRTAP5-10	keratin associated protein 5-10(KRTAP5-10)	up	0.828	0.391
390445	OR5AU1	olfactory receptor family 5 subfamily AU member 1(OR5AU1)	up	0.828	0.376
54943	DNAJC28	DnaJ heat shock protein family (Hsp40) member C28(DNAJC28)	up	0.828	0.332
1610	DAO	D-amino acid oxidase(DAO)	up	0.827	0.329
440313	LOC440313	protein enabled homolog(LOC440313)	up	0.827	0.307
364	AQP7	aquaporin 7(AQP7)	up	0.826	0.382
100131726	LOC100131726	FAM83A antisense RNA 1(FAM83A-AS1)	up	0.825	0.369
7148	TNXB	tenascin XB(TNXB)	up	0.825	0.389
100131496	LOC100131496	uncharacterized LOC100131496(LOC100131496)	up	0.823	0.378
285955	SPDYE1	speedy/RINGO cell cycle regulator family member E1(SPDYE1)	up	0.823	0.398
55199	FAM86C	family with sequence similarity 86 member C1(FAM86C1)	up	0.823	0.321
83896	KRTAP3-1	keratin associated protein 3-1(KRTAP3-1)	up	0.822	0.358
341567	H1FNT	H1 histone family member N, testis specific(H1FNT)	up	0.82	0.383
402110	LOC402110	#N/A	up	0.82	0.369
57731	SPTBN4	spectrin beta, non-erythrocytic 4(SPTBN4)	up	0.82	0.351
7031	TFF1	trefoil factor 1(TFF1)	up	0.82	0.338
115653	KIR3DL3	killer cell immunoglobulin like receptor, three Ig domains and long cytoplasmic tail 3(KIR3DL3)	up	0.82	0.37
440021	KRTAP5-2	keratin associated protein 5-2(KRTAP5-2)	up	0.82	0.29
58503	PROL1	opiorphin prepropeptide(OPRPN)	up	0.819	0.32
29114	TAGLN3	transgelin 3(TAGLN3)	up	0.818	0.307
55150	C19orf73	chromosome 19 open reading frame 73(C19orf73)	up	0.818	0.398
340554	ZC3H12B	zinc finger CCCH-type containing 12B(ZC3H12B)	up	0.818	0.357
23281	MTUS2	microtubule associated tumor suppressor candidate 2(MTUS2)	up	0.817	0.287
9992	KCNE2	potassium voltage-gated channel subfamily E regulatory subunit 2(KCNE2)	up	0.817	0.346
339184	CCDC144NL	coiled-coil domain containing 144 family, N-terminal like(CCDC144NL)	up	0.815	0.353
9619	ABCG1	ATP binding cassette subfamily G member 1(ABCG1)	up	0.815	0.322
196500	C12orf53	PILR alpha associated neural protein(PIANP)	up	0.812	0.398
26538	OR10H2	olfactory receptor family 10 subfamily H member 2(OR10H2)	up	0.812	0.301
284912	LOC284912	uncharacterized LOC284912(LOC284912)	up	0.812	0.327
286042	FLJ10661	family with sequence similarity 86, member A pseudogene(FAM86B3P)	up	0.812	0.4
441362	REXO1L2P	REX1, RNA exonuclease 1 homolog-like 6, pseudogene(REXO1L6P)	up	0.812	0.391
54738	FEV	FEV, ETS transcription factor(FEV)	up	0.812	0.379
642316	FLJ43763	uncharacterized LOC642316(LOC642316)	up	0.811	0.314
100131439	CD300LD	CD300 molecule like family member d(CD300LD)	up	0.81	0.372
441273	MGC119295	speedy/RINGO cell cycle regulator family member E2(SPDYE2)	up	0.81	0.329
7471	WNT1	Wnt family member 1(WNT1)	up	0.81	0.382
347853	TBX10	T-box 10(TBX10)	up	0.81	0.4
440925	LOC440925	long intergenic non-protein coding RNA 1124(LINC01124)	up	0.807	0.303
6299	SALL1	spalt like transcription factor 1(SALL1)	up	0.807	0.397
2538	G6PC	glucose-6-phosphatase catalytic subunit(G6PC)	up	0.805	0.391
26581	DUX5	double homeobox 5(DUX5)	up	0.805	0.346
390191	OR5B12	olfactory receptor family 5 subfamily B member 12(OR5B12)	up	0.805	0.353
3827	KNG1	kininogen 1(KNG1)	up	0.802	0.31
54949	SDHAF2	succinate dehydrogenase complex assembly factor 2(SDHAF2)	up	0.802	0.392
23198	PSME4	proteasome activator subunit 4(PSME4)	up	0.8	0.369
255027	MPV17L	MPV17 mitochondrial inner membrane protein like(MPV17L)	up	0.8	0.366
2854	GPR32	G protein-coupled receptor 32(GPR32)	up	0.8	0.266
6910	TBX5	T-box 5(TBX5)	up	0.799	0.338
391104	VHLL	von Hippel-Lindau tumor suppressor like(VHLL)	up	0.798	0.371
4868	NPHS1	NPHS1, nephrin(NPHS1)	up	0.798	0.328
26261	FBXO24	F-box protein 24(FBXO24)	up	0.797	0.312
29893	PSMC3IP	PSMC3 interacting protein(PSMC3IP)	up	0.797	0.39
389649	C8orf86	chromosome 8 open reading frame 86(C8orf86)	up	0.797	0.357
374491	LOC374491	transmembrane phosphoinositide 3-phosphatase and tensin homolog 2 pseudogene 6(TPTE2P6)	up	0.795	0.365
57523	NYNRIN	NYN domain and retroviral integrase containing(NYNRIN)	up	0.795	0.394
338785	KRT79	keratin 79(KRT79)	up	0.792	0.386
403282	OR6C65	olfactory receptor family 6 subfamily C member 65(OR6C65)	up	0.792	0.272
84741	MGC10997	#N/A	up	0.792	0.348
284942	MGC70863	ribosomal protein L23a pseudogene 82(RPL23AP82)	up	0.788	0.35
4025	LPO	lactoperoxidase(LPO)	up	0.788	0.389
56660	KCNK12	potassium two pore domain channel subfamily K member 12(KCNK12)	up	0.785	0.376
750	C16orf3	GAS8 antisense RNA 1(GAS8-AS1)	up	0.782	0.394
124925	SEZ6	seizure related 6 homolog(SEZ6)	up	0.78	0.365
1370	CPN2	carboxypeptidase N subunit 2(CPN2)	up	0.78	0.39
135946	OR6B1	olfactory receptor family 6 subfamily B member 1(OR6B1)	up	0.778	0.392
138162	C9orf116	chromosome 9 open reading frame 116(C9orf116)	up	0.778	0.381
219793	C10orf27	thymus, brain and testes associated(TBATA)	up	0.778	0.33
729759	OR4F29	olfactory receptor family 4 subfamily F member 29(OR4F29)	up	0.778	0.311
1621	DBH	dopamine beta-hydroxylase(DBH)	up	0.777	0.397
654463	FER1L6	fer-1 like family member 6(FER1L6)	up	0.775	0.35
56155	TEX14	testis expressed 14, intercellular bridge forming factor(TEX14)	up	0.773	0.253
84891	ZSCAN10	zinc finger and SCAN domain containing 10(ZSCAN10)	up	0.773	0.39
401190	RGS7BP	regulator of G-protein signaling 7 binding protein(RGS7BP)	up	0.772	0.39
163227	ZNF100	zinc finger protein 100(ZNF100)	up	0.768	0.373
121391	KRT74	keratin 74(KRT74)	up	0.767	0.39
27439	CECR6	cat eye syndrome chromosome region, candidate 6(CECR6)	up	0.765	0.391
3641	INSL4	insulin like 4(INSL4)	up	0.765	0.377
440563	LOC440563	heterogeneous nuclear ribonucleoprotein C-like 2(HNRNPCL2)	up	0.758	0.347
646892	SH2D7	SH2 domain containing 7(SH2D7)	up	0.758	0.325
340286	FAM183B	acyloxyacyl hydrolase (neutrophil)(FAM183BP)	up	0.757	0.366
768206	PRCD	progressive rod-cone degeneration(PRCD)	up	0.753	0.335
11162	NUDT6	nudix hydrolase 6(NUDT6)	special	0.573	0.373
7353	UFD1L	ubiquitin fusion degradation 1 like (yeast)(UFD1L)	special	0.533	0.357
6627	SNRPA1	small nuclear ribonucleoprotein polypeptide A'(SNRPA1)	special	0.443	0.389
1346	COX7A1	cytochrome c oxidase subunit 7A1(COX7A1)	special	0.438	0.312
54902	TTC19	tetratricopeptide repeat domain 19(TTC19)	special	0.407	0.376
6751	SSTR1	somatostatin receptor 1(SSTR1)	down	0.248	0.368
256148	OR4S1	olfactory receptor family 4 subfamily S member 1(OR4S1)	down	0.245	0.392
1394	CRHR1	corticotropin releasing hormone receptor 1(CRHR1)	down	0.232	0.379
442909	MIR342	microRNA 342(MIR342)	down	0.227	0.388
2692	GHRHR	growth hormone releasing hormone receptor(GHRHR)	down	0.222	0.376
677841	SNORA74B	small nucleolar RNA, H/ACA box 74B(SNORA74B)	down	0.22	0.373
58	ACTA1	actin, alpha 1, skeletal muscle(ACTA1)	down	0.217	0.314
5553	PRG2	proteoglycan 2, pro eosinophil major basic protein(PRG2)	down	0.212	0.379
54495	TMX3	thioredoxin related transmembrane protein 3(TMX3)	down	0.192	0.378
654364	NME1-NME2	NME1-NME2 readthrough(NME1-NME2)	down	0.19	0.393
11211	FZD10	frizzled class receptor 10(FZD10)	down	0.183	0.379
245711	SPDYA	speedy/RINGO cell cycle regulator family member A(SPDYA)	down	0.172	0.346
94239	H2AFV	H2A histone family member V(H2AFV)	down	0.165	0.341
11081	KERA	keratocan(KERA)	down	0.163	0.382
79188	TMEM43	transmembrane protein 43(TMEM43)	down	0.162	0.352
22984	PDCD11	programmed cell death 11(PDCD11)	down	0.158	0.387
2931	GSK3A	glycogen synthase kinase 3 alpha(GSK3A)	down	0.148	0.392
79740	ZBBX	zinc finger B-box domain containing(ZBBX)	down	0.122	0.371

## Sheet: DM vs primary tumor
EntrezGene	GeneSymbol	GeneName	Modulation	AUC	OVL
2348	FOLR1	folate receptor 1(FOLR1)	up	0.87	0.328
3170	FOXA2	forkhead box A2(FOXA2)	up	0.868	0.293
3240	HP	haptoglobin(HP)	up	0.868	0.294
3215	HOXB5	homeobox B5(HOXB5)	up	0.866	0.274
64284	RAB17	RAB17, member RAS oncogene family(RAB17)	up	0.862	0.336
5236	PGM1	phosphoglucomutase 1(PGM1)	up	0.849	0.324
6441	SFTPD	surfactant protein D(SFTPD)	up	0.841	0.271
4582	MUC1	mucin 1, cell surface associated(MUC1)	up	0.837	0.279
12	SERPINA3	serpin family A member 3(SERPINA3)	up	0.836	0.372
63982	ANO3	anoctamin 3(ANO3)	up	0.832	0.323
152189	CMTM8	CKLF like MARVEL transmembrane domain containing 8(CMTM8)	up	0.83	0.266
6910	TBX5	T-box 5(TBX5)	up	0.827	0.322
401052	LOC401052	uncharacterized LOC401052(LOC401052)	up	0.826	0.331
5004	ORM1	orosomucoid 1(ORM1)	up	0.817	0.326
5265	SERPINA1	serpin family A member 1(SERPINA1)	up	0.811	0.365
140738	TMEM37	transmembrane protein 37(TMEM37)	up	0.807	0.369
6344	SCTR	secretin receptor(SCTR)	up	0.807	0.193
10568	SLC34A2	solute carrier family 34 member 2(SLC34A2)	up	0.805	0.212
155465	AGR3	anterior gradient 3, protein disulphide isomerase family member(AGR3)	up	0.805	0.288
84913	ATOH8	atonal bHLH transcription factor 8(ATOH8)	up	0.796	0.39
253970	SFTA3	surfactant associated 3(SFTA3)	up	0.79	0.31
84929	FIBCD1	fibrinogen C domain containing 1(FIBCD1)	up	0.788	0.388
762	CA4	carbonic anhydrase 4(CA4)	up	0.779	0.27
1510	CTSE	cathepsin E(CTSE)	up	0.778	0.236
128989	C22orf25	transport and golgi organization 2 homolog(TANGO2)	up	0.769	0.371
9912	KIAA0672	Rho GTPase activating protein 44(ARHGAP44)	up	0.769	0.396
91461	PKDCC	protein kinase domain containing, cytoplasmic(PKDCC)	up	0.766	0.394
8671	SLC4A4	solute carrier family 4 member 4(SLC4A4)	up	0.764	0.366
6098	ROS1	ROS proto-oncogene 1, receptor tyrosine kinase(ROS1)	up	0.76	0.38
9296	ATP6V1F	ATPase H+ transporting V1 subunit F(ATP6V1F)	up	0.76	0.375
126069	ZNF491	zinc finger protein 491(ZNF491)	special	0.59	0.38
7223	TRPC4	transient receptor potential cation channel subfamily C member 4(TRPC4)	special	0.558	0.352
1346	COX7A1	cytochrome c oxidase subunit 7A1(COX7A1)	special	0.524	0.399
2033	EP300	E1A binding protein p300(EP300)	special	0.471	0.395
1381	CRABP1	cellular retinoic acid binding protein 1(CRABP1)	special	0.414	0.359
100124533	SCARNA27	small Cajal body-specific RNA 27(SCARNA27)	down	0.24	0.387
129563	DIS3L2	DIS3 like 3'-5' exoribonuclease 2(DIS3L2)	down	0.231	0.386
80765	STARD5	StAR related lipid transfer domain containing 5(STARD5)	down	0.229	0.37
57565	KLHL14	kelch like family member 14(KLHL14)	down	0.217	0.368
23650	TRIM29	tripartite motif containing 29(TRIM29)	down	0.21	0.382
1734	DIO2	deiodinase, iodothyronine type II(DIO2)	down	0.176	0.392
2151	F2RL2	coagulation factor II thrombin receptor like 2(F2RL2)	down	0.147	0.271
