# Supplementary material for: Tumor Biomarkers for the Prediction of Distant Metastasis in Head and Neck Squamous Cell Carcinoma
Source: Cancers (Basel). 2020 Apr 9;12(4):922. doi: 10.3390/cancers12040922 (PMC7225924; doi:10.3390/cancers12040922)
Supplement: Supplementary file 1 [file cancers-12-00922-s001.zip › cancers-766464-supplementary-final 2/supplementary_Table S3.xlsx]

## Sheet: TABLE
	Validation (N=112)
Sex
M	105
F	7
Median age (at diagnosis)	59 (35-79 years)
Subsite
Oropharynx	17
Larynx	0
Oral Cavity	28
Hypopharynx	67
Post surgical treatment
RX	99
RX+CT	12
N	1
Differentiation
1	26
2	56
3	30
