# Supplementary material for: Tumor Biomarkers for the Prediction of Distant Metastasis in Head and Neck Squamous Cell Carcinoma
Source: Cancers (Basel). 2020 Apr 9;12(4):922. doi: 10.3390/cancers12040922 (PMC7225924; doi:10.3390/cancers12040922)
Supplement: Supplementary file 1 [file cancers-12-00922-s001.zip › cancers-766464-supplementary-final 2/Supplementary_Table S6.xlsx]

## Sheet: Sheet1
Supplementary Table S6. Immune landscape: PD-L1 detection and TILs evaluation.
GROUP_ID	PD-L1 PT	CPS PT	TILs PT	IC PT	PD-L1 DM	p value	CPS DM	p value	TILs DM	p value	IC DM	p value
T-with 001	neg	0.05	20	0.05	neg	Chi-squared test positive vs negatives p=0.25	1	Chi-squared test positive vs negatives p=0.39	35	Mann-Whitney U-test p=0.62	0.02	Chi-squared test positive vs negatives p=0.64
T-with 002	30	32	5	2	0.6		63		25		2
T-with 003	neg	neg	10	neg	neg		5		5		4
T-with 004	neg	0.02	30	0.02	0.01		5		30		0.05
T-with 005	neg	neg	1	neg	1		1		1		neg
T-with 006	neg	2	5	3	neg		3		25		5
T-with 007	neg	neg	3	1	neg		neg		20		neg
T-with 008	1	5	50	4	NM		NM		NM		NM
T-with 009	neg	neg	NA	neg	0.2		21		15		1
T-with 010	neg	0.02	50	0.02	neg		5		15		5
T-with 011	neg	neg	25	neg	neg		5		60		4
T-with 012	neg	3	30	5	0.4		40		10		neg
T-with 013	0.01	0.07	50	0.05	0.04		10		25		5
T-with 014	neg	0.01	80	0.01	neg		neg		2		neg
T-with 015	neg	neg	5	neg	neg		5		5		5
T-with 016	neg	1	15	1	neg		neg		2		neg
T-with 017	neg	neg	25	neg	neg		neg		35		neg
T-with 018	neg	neg	20	1	neg		neg		10		neg
T-with 019	neg	neg	neg	neg	neg		neg		neg		neg
T-with 020	neg	0.03	5	0.03	neg		3		15		0.03
T-without 001	neg	4	20	1
T-without 002	neg	neg	15	neg
T-without 003	1	4	50	1
T-without 004	NM	neg	40	NM
T-without 005	40	5	40	2
T-without 006	neg	neg	10	neg
T-without 007	neg	4	90	1
T-without 008	neg	5	30	5
T-without 009	1	1	50	1
T-without 010	neg	neg	2	neg
T-without 011	neg	1	5	1
T-without 012	1	1	4	1
T-without 013	neg	neg	2	neg
T-without 014	3	8	25	10
T-without 015	neg	1	50	1
T-without 016	5	5	30	1
T-without 017	5	5	30	neg
T-without 018	2	16	40	15
T-without 019	2	2	20	1
T-without 020	neg	8	30	10
T-without 021	neg	neg	60	neg
	Chi-squared test positive vs negative p=0.048**	Chi-squared test positive vs negative p=0.18	Mann-Whitney U-test p=0.28	Chi-squared test positive vs negative p=0.73
